# Supplementary material for: Peridotite weathering is the missing ingredient of Earth’s continental crust composition
Source: Nat Commun. 2018 Feb 12;9:634. doi: 10.1038/s41467-018-03039-9 (PMC5809581; doi:10.1038/s41467-018-03039-9)
Supplement: Supplementary file 3 — Supplementary Data 1 [file 41467_2018_3039_MOESM3_ESM.xlsx]

## Sheet: Supplementary Data 1
Supplementary Data 1. Bulk rock composition, calculated carbonate content, and SiO2, Cr and Ni concentrations on a carbonate-free basis. Data is shown in Fig. 5.															Supplementary Data 1. continued															Supplementary Data 1. continued															Supplementary Data 1. continued
Sample		Lin_1-11a	Lin_1-11b	Lin_1-11c	Lin_1-11d	Lin_1-11e	Lin_1-11f	Lin_2-11a	Lin_2-11b	Lin_2-11c	Lin_2-11d	Lin_2-11e	Lin_8-11	Lin_10-11a	Sample		Lin_11-11a	Lin_11-11b	Lin_11-11c	Lin_12-11a	Lin_12-11b	Lin_12-11c	Lin_12-11d	Lin_12-11e	RØR16-10	RØR18-11c	RØR18-11d	RØR20-11	RØR3-11 bl	Sample		RØR3-11 in	RØR3-11 yel	RØR5-11	RØR07-11	RØR17-11a	RØR17-11b	RØR17-11c in	RØR17-11c yel	RØR17-11c bl	BYR02-08	BYR03-08a	BYR03-08b	BYR04-08	Sample		BYR02-10	BYR05-10	BYR08-10
Location*		Lin	Lin	Lin	Lin	Lin	Lin	Lin	Lin	Lin	Lin	Lin	Lin	Lin	Location*		Lin	Lin	Lin	Lin	Lin	Lin	Lin	Lin	Feragen	Feragen	Feragen	Feragen	Feragen	Location*		Feragen	Feragen	Feragen	Feragen	Feragen	Feragen	Feragen	Feragen	Feragen	Byrkenes	Byrkenes	Byrkenes	Byrkenes	Location*		Byrkenes	Byrkenes	Byrkenes
Description+		Tlc-carb	Tlc-carb	Tlc-carb	Ophimag.	Ophimag.	Ophimag.	Tlc-carb	Tlc-carb	Serp.	Serp.	Tlc-carb	Tlc-carb	Tlc-carb	Description+		Tlc-carb	Serp.	Tlc-carb	Serp.	Serp.	Serp.	Serp.	Serp.	CSC	SPC	CSC	CSC	WSP	Description+		Serp. Per.	WSP	Serp. per.	Serp. per.	Serp. per.	Serp. per.	Serp. per.	WSP	WSP	CSC	CSC	CSC	CSC	Description+		CSC	CSC	CSC
SiO2 wt%		33.88	34.5	36.16	36.03	35.69	35.63	42.8	37.16	43.2	43.19	34.65	36.91	48.87	SiO2 wt%		37.79	43.6	37.47	39.68	40.84	37.68	40.43	39.77	27.84	83.4	32.73	26.8	38.61	SiO2 wt%		37.68	40.34	39.59	38.72	40	41.31	34.86	38.5	37.29	68.79	8.68	19.07	60.62	SiO2 wt%		49.39	29.28	50.95
TiO2		0.005	0.005	0.008	0.006	0.006	0.006	0.024	0.019	0.023	0.022	0.021	0.296	0.273	TiO2		0.317	0.318	0.421	0.237	0.236	0.252	0.214	0.208	0.018	0.015	0.008	0.012	0.002	TiO2		0.003	0.002	0.003	0.004	0.005	0.02	0.004	0.003	0.002	0.008	0.002	0.003	0.001	TiO2		0.002	0.006	0.011
Al2O3		0.87	1.02	0.27	1.11	1.24	1.12	1.36	1.76	1.82	2.18	1.63	4.59	4.36	Al2O3		6.68	5.82	6.49	4.36	4.86	4.78	4.84	7.87	0.55	1.56	0.89	0.93	0.09	Al2O3		0.09	0.07	0.09	0.16	0.56	0.81	0.48	0.47	0.32	0.8	0.14	0.17	0.27	Al2O3		0.65	1.18	1.72
Fe2O3 tot.		6.661	6.382	7.944	6.295	7.495	7.41	7.558	7.719	6.294	5.942	6.486	9.355	9.687	Fe2O3 tot.		10.14	9.238	10.24	11	10.86	10.6	10.8	10.47	4.94469	3.44921	7.18678	6.69791	6.79441	Fe2O3 tot.		6.72102	8.32311	8.60554	10.3339	7.61938	7.98825	7.46085	8.43277	7.74729	8.86017	7.87678	8.31452	5.91565	Fe2O3 tot.		4.71678	10.0013	7.9713
MnO		0.093	0.095	0.101	0.092	0.103	0.099	0.075	0.108	0.078	0.076	0.101	0.151	0.11	MnO		0.13	0.152	0.165	0.115	0.098	0.127	0.102	0.147	0.105	0.164	0.663	1.471	0.11	MnO		0.109	0.113	0.119	0.101	0.116	0.117	0.105	0.11	0.105	0.075	0.292	0.293	0.093	MnO		0.176	0.204	0.175
MgO		33.68	35.17	34.1	35.57	36.73	35.58	29.47	35.72	34.34	34.6	31.31	28.73	20.69	MgO		27.27	24.31	23.33	31.61	30.7	29.99	28.95	27.03	32.99	1.42	6.41	2.27	45.18	MgO		46.4	45.2	45.59	37.56	38.71	35.08	42.85	38.92	40.21	1.76	3.39	1.1	1.16	MgO		1.55	2.37	2.14
CaO		0.76	0.12	0.13	0.08	0.23	0.75	4.16	1.16	1.83	1.76	4.56	4.08	10.31	CaO		4.13	8.89	9.88	1.24	0.96	2.44	2.61	4	9.26	4.06	27.27	33.46	0.07	CaO		0.1	0.07	0.11	0.08	0.07	0.11	0.12	0.08	0.09	10.81	43.63	39.85	18.32	CaO		24.56	31.25	19.05
Na2O		0.01	0.01	b.d.l.	b.d.l.	b.d.l.	0.01	0.01	b.d.l.	b.d.l.	b.d.l.	0.01	b.d.l.	0.23	Na2O		b.d.l.	0.05	0.04	0.01	b.d.l.	b.d.l.	b.d.l.	0.03	0.01	0.21	0.04	0.02	0.01	Na2O		b.d.l.	b.d.l.	b.d.l.	b.d.l.	b.d.l.	0.04	b.d.l.	0.01	0.01	0.02	0.01	0.02	0.01	Na2O		b.d.l.	0.02	0.02
K2O		b.d.l.	b.d.l.	b.d.l.	b.d.l.	b.d.l.	b.d.l.	b.d.l.	b.d.l.	b.d.l.	b.d.l.	b.d.l.	b.d.l.	0.02	K2O		b.d.l.	0.01	b.d.l.	b.d.l.	b.d.l.	b.d.l.	b.d.l.	b.d.l.	b.d.l.	0.21	0.01	0.03	b.d.l.	K2O		b.d.l.	b.d.l.	b.d.l.	b.d.l.	b.d.l.	0.14	b.d.l.	b.d.l.	b.d.l.	0.02	b.d.l.	b.d.l.	b.d.l.	K2O		b.d.l.	b.d.l.	0.09
P2O5		b.d.l.	b.d.l.	b.d.l.	b.d.l.	b.d.l.	b.d.l.	b.d.l.	b.d.l.	b.d.l.	b.d.l.	b.d.l.	0.02	b.d.l.	P2O5		0.02	b.d.l.	0.16	0.02	b.d.l.	0.02	0.01	b.d.l.	b.d.l.	0.11	b.d.l.	b.d.l.	b.d.l.	P2O5		b.d.l.	b.d.l.	b.d.l.	b.d.l.	b.d.l.	0.02	b.d.l.	0.01	b.d.l.	0.02	b.d.l.	b.d.l.	b.d.l.	P2O5		b.d.l.	b.d.l.	0.01
Cr2O3		0.276239	0.290855	0.358088	0.305471	0.328856	0.321548	0.325933	0.320087	0.343472	0.331779	0.273316	0.40632	0.377088	Cr2O3		0.365396	0.306932	0.325933	0.380012	0.418013	0.37855	0.375627	0.419474	0.210468	0	0.416551	0.301086	0.426782	Cr2O3		0.387319	0.388781	0.466245	0.296701	0.730791	0.524708	1.08449	0.944183	0.707406	0.188544	0.252854	0.173928	0.245546	Cr2O3		0.315702	0.824333	0.390243
NiO		0.206164	0.170531	0.209982	0.212527	0.206164	0.198529	0.180712	0.207437	0.2138	0.16035	0.174349	0.139988	0.170531	NiO		0.174349	0.152714	0.137443	0.18453	0.206164	0.173076	0.159077	0.199801	0.148896	0.0127262	0.150169	0.208709	0.221436	NiO		0.229071	0.366514	0.29652	0.305429	0.281249	0.251979	0.248161	0.265977	0.26725	0.146351	0.246888	0.173076	0.128535	NiO		0.132352	0.132352	0.166713
L.O.I.		22.4	22.17	20.69	18.73	17.94	17.14	14.42	16.15	12.66	12.24	20.46	14.56	5.3	L.O.I.		12.51	7.72	10.99	11.04	10.13	11.89	10.87	7.99	22.83	3.97	23.03	27.15	6.68	L.O.I.		6.88	6.02	3.98	12.73	12.82	13.44	13.29	11.82	12.79	9.2	35.03	30.68	14.52	L.O.I.		19.78	25.02	16.24
CO2		18.9	19.1	17.8	12.2	9.63	8.71	10.1	7.57	3.61	2.85	15.6	9.16	1.83	CO2		5.82	2.54	6.08	1.91	1.66	3.2	4.09	0.62	13.4	3.28	21.6	26.7	0.25	CO2		0.01	0.25	0.21	0.28	0.15	0.88	1.09	0.46	0.47	8.58	35	31.3	14.8	CO2		19.8	24.3	15.3
Total		98.8414	99.9334	99.9711	98.431	99.969	98.2651	100.384	100.324	100.802	100.502	99.6757	99.2383	100.398	Total		99.5267	100.568	99.6494	99.8765	99.3082	98.3306	99.3607	98.1343	98.9071	98.5809	98.8045	99.3507	98.1946	Total		98.5994	100.893	98.8503	100.291	100.912	99.8519	100.503	99.5659	99.5389	100.698	99.5505	99.8475	101.284	Total		101.273	100.288	98.9343
Carbonate	bulk rock	37.3663	36.6575	34.1293	24.9412	18.4797	18.4211	18.9654	14.1787	6.11359	4.95776	30.21	18.31	3.1082	Carbonate	bulk rock	11.6229	4.29836	11.9984	3.78254	3.87197	7.79978	8.47472	3.05349	26.764	8.32263	47.8093	60.4821	2.28431	Carbonate	bulk rock	1.41975	0	1.552	0.24538	0	1.83392	1.58566	1.31532	1.36146	18.1257	78.7199	70.2847	31.6405	Carbonate	bulk rock	43.1298	54.0476	35.0235
SiO2	carb. free	54.0923	54.4658	54.8954	48.0023	43.7805	43.6755	52.817	43.2993	46.013	45.443	49.649	45.183	50.4377	SiO2	carb. free	42.76	45.5583	42.5788	41.2399	42.485	40.8676	44.1736	41.0226	38.0141	90.9712	62.7123	67.8174	39.5126	SiO2	carb. free	38.2227	40.1735	40.2141	38.8152	39.7515	42.0817	35.4217	39.0131	37.8047	84.0191	40.7892	64.1756	88.6783	SiO2	carb. free	86.8469	63.7181	78.4129
Cr ppm	carb. free	3017.54	3141.65	3719.41	2784.48	2760.05	2696.78	2751.91	2551.81	2503.02	2388.41	2679.47	3403.11	2662.76	Cr ppm	carb. free	2828.79	2194.32	2534.04	2702.21	2975.2	2809.1	2807.97	2960.4	1966.25	0	5460.75	5212.83	2988.26	Cr ppm	carb. free	2688.17	2649.02	3240.29	2034.99	4968.94	3657.07	7539.55	6546.1	4906.8	1575.59	8129.64	4004.67	2457.6	Cr ppm	carb. free	3798.12	12273.6	4109.18
Ni ppm	carb. free	2586.47	2115.48	2504.91	2224.92	1987.23	1912.26	1752.34	1899.3	1789.4	1325.73	1963.03	1346.55	1382.99	Ni ppm	carb. free	1550.18	1253.9	1227.25	1507	1685.25	1475.05	1365.74	1619.45	1597.58	109.078	2260.94	4150.02	1780.68	Ni ppm	carb. free	1825.92	2868.11	2366.73	2405.9	2196.27	2016.99	1981.42	2117.86	2128.99	1404.59	9116.48	4576.76	1477.48	Ni ppm	carb. free	1828.73	2263.21	2016.11
*Lin = Linnajavri, Norway.															*Lin = Linnajavri, Norway.															*Lin = Linnajavri, Norway.															*Lin = Linnajavri, Norway.
+Tlc-carb = talc-carbonate altered serpentinite; Ophimag = ophimagnesite; Serp = serpentinite; CSC = carbonated serpentinite clast; SPC = silicified peridotite clast; WSP = weathered serpentinized peridotite; Serp. Per. = serpentinized peridotite; Serp. clast = serpentinite clast.															+Tlc-carb = talc-carbonate altered serpentinite; Ophimag = ophimagnesite; Serp = serpentinite; CSC = carbonated serpentinite clast; SPC = silicified peridotite clast; WSP = weathered serpentinized peridotite; Serp. Per. = serpentinized peridotite; Serp. clast = serpentinite clast.															+Tlc-carb = talc-carbonate altered serpentinite; Ophimag = ophimagnesite; Serp = serpentinite; CSC = carbonated serpentinite clast; SPC = silicified peridotite clast; WSP = weathered serpentinized peridotite; Serp. Per. = serpentinized peridotite; Serp. clast = serpentinite clast.															+Tlc-carb = talc-carbonate altered serpentinite; Ophimag = ophimagnesite; Serp = serpentinite; CSC = carbonated serpentinite clast; SPC = silicified peridotite clast; WSP = weathered serpentinized peridotite; Serp. Per. = serpentinized peridotite; Serp. clast = serpentinite clast.
[truncated: 22 more columns]
