# Supplementary material for: Peridotite weathering is the missing ingredient of Earth’s continental crust composition
Source: Nat Commun. 2018 Feb 12;9:634. doi: 10.1038/s41467-018-03039-9 (PMC5809581; doi:10.1038/s41467-018-03039-9)
Supplement: Supplementary file 4 — Supplementary Data 2 [file 41467_2018_3039_MOESM4_ESM.xlsx]

## Sheet: Supplementary Data 2
Supplementary Data 2. Bulk rock major and trace-element composition, depth and description of drill core samples from the Six Mile Well–Goliath Complex, Western Australia.
Sample	G1	G2	G3	G4	G5	G6	G7	G8	G9	G10	G11	G12	G13	G14	G15
Depth (m)	119.2	109.6	99.4	90.4	87.2	79.5	66.5	54.3	44.5	33	26.3	26.2	17.8	5.2	0.3
Description*	Serp.	Serp.	Ophimag.	Ophimag.	Ophimag.	Ophimag.	Felsic dike	Tlc-carb	Mafic dike	Tlc-carb	Tlc-carb	Laterite	Laterite	Laterite	Laterite
SiO2 wt%	33.72	35.56	33.03	50.49	31.6	34.2	52.14	27	21.85	38.41	21.38	77.33	86.97	29.83	48.77
Al2O3	0.23	0.11	0.12	0.22	0.08	0.15	0.04	0.14	10.24	0.19	0.17	0.02	0.09	0.21	3.55
Fe2O3_total	7.17	7.67	6.09	4.71	5.7	5.69	3.51	4.96	12.38	4.48	6.14	3.26	3.39	42.87	31.11
MnO	0.09	0.05	0.12	0.1	0.1	0.09	0.06	0.08	0.1	0.13	0.11	0.03	0.14	0.18	0.02
MgO	41.51	40.73	38.82	27.22	40.45	39.9	22.75	36.47	25.32	30.26	33.46	11	7.35	12.82	5.83
CaO	0.24	0.08	0.47	3.72	0.13	0.31	0.1	0.34	5.04	3.12	5.91	0.07	0.05	0.2	0.22
Na2O	0.02	0.01	0	0.05	0.01	0.04	0.04	0.02	0.03	0.05	0.11	0.06	0.03	0.36	0.05
K2O	0	0	0	0.01	0	0	0.01	0	0.01	0.01	0	0.01	0	0.01	0.17
TiO2	0.02	0.01	0.01	0.01	0.01	0.01	0.01	0.01	0.88	0.01	0.01	0.01	0.01	0.01	0.12
P2O5	0.01	0.01	0	0.01	0	0.01	0.01	0	0.02	0.01	0.01	0	0	0.01	0.08
SO3	0.21	0.15	0.01	0.02	0.02	0.04	0.01	0	0.01	0.01	0.07	0.01	0	0.41	0.03
L.O.I	16.88	15.37	21.15	14.15	21.75	19.26	21.67	30	16.83	23.29	31.99	8.69	2.79	11.13	9.5
Total	100.1	99.75	99.82	100.71	99.85	99.7	100.35	99.02	92.71	99.97	99.36	100.49	100.82	98.04	99.45
Ba ppm	1	5	5	0	0	4	0	20	22	5	2	0	24	0	218
Ce	1	0	0	26	36	30	17	11	20	25	12	0	20	46	42
Co	74	47	92	60	95	87	56	87	101	169	100	19	74	438	68
Cr	1230	1244	1188	524	836	1238	590	742	27048	712	1302	518	659	4747	2049
Cu	0	0	0	0	0	0	0	0	280	0	0	0	0	0	33
Ga	0	0	0	0	0	0	0	0	0	0	0	0	0	0	0
La	0	0	0	0	0	0	0	0	10	0	0	0	0	29	22
Nb	0	0	0	0	0	0	0	0	4	0	1	1	1	0	1
Nd	8	8	8	5	10	9	3	11	0	10	7	3	3	2	13
Ni	3452	3778	2834	2435	3592	3989	2138	3670	1889	3271	3813	1811	1834	3671	1825
Pb	2	0	2	4	3	0	0	0	3	0	0	0	2	0	4
Rb	6	8	3	5	4	7	1	4	0	3	4	2	0	3	14
Sc	1	0	6	0	1	4	0	0	19	0	11	0	1	0	10
Sr	10	8	19	178	14	16	13	16	89	26	50	9	12	17	23
Th	0	0	0	0	0	0	0	0	0	0	0	0	0	0	0
U	0	0	1	0	3	1	0	0	0	4	0	0	1	1	2
V	8	9	5	8	6	7	10	9	819	9	4	6	3	20	48
Y	3	5	7	11	6	7	3	7	6	9	8	12	16	16	19
Zn	25	27	38	25	17	24	20	22	358	20	37	13	23	111	67
Zr	7	0	6	15	6	8	6	8	52	6	8	7	7	9	41
*Serp. = serpentinite; Ophimag. = ophimagnesite; Tlc-carb = talc-carbonate altered serpentinite.
